# Supplementary material for: Incidence of fractures among patients receiving medications for type 2 diabetes or chronic obstructive pulmonary disease and glucocorticoid users according to the National Claims Database in Japan
Source: Arch Osteoporos. 2021 Jun 30;16(1):106. doi: 10.1007/s11657-021-00968-9 (PMC8245365; doi:10.1007/s11657-021-00968-9)
Supplement: Supplementary file 1 — Supplementary file1 (XLSX 49 KB) [file 11657_2021_968_MOESM1_ESM.xlsx]

## Sheet: CONFIG
レセプト									特定健診&特定保健指導
	項目仕様	単位	集計	年	月	名寄せの有無	名寄せID	名寄せ先		項目仕様	集計	年度	名寄せの有無	名寄せID	名寄せ先
	絞り込み条件	診療月	件数（レコード単位）	09	01	しない	ID１	医科		絞り込み条件	件数（レコード単位）	08	しない	ID１	医科
	集計軸	審査月(請求月)	件数（レセプト単位）	10	02	する	ID２	DPC		集計軸	件数（レセプト単位）	09	する	ID２	DPC
			件数（患者単位）	11	03		ID１ or ID２	調剤			件数（患者単位）	10		ID１ or ID２	調剤
			合計	12	04		ID１N	歯科			合計	11		ID１N	歯科
			平均	13	05			特定健診			平均	12			特定健診
				14	06			保健指導				13			保健指導
				15	07			【目的別DB】医科基本				14			【目的別DB】医科基本
				16	08			【目的別DB】DPC基本				15			【目的別DB】DPC基本
				17	09			【目的別DB】歯科基本				16			【目的別DB】歯科基本
				18	10			【目的別DB】調剤基本				17			【目的別DB】調剤基本
				20	11			【目的別DB】特定健診				18			【目的別DB】特定健診
				21	12			【目的別DB】特定保健指導				20			【目的別DB】特定保健指導
				22				【目的別DB】医科(診療行為集計)				21			【目的別DB】医科(診療行為集計)
				23				【目的別DB】医科(医薬品集計)				22			【目的別DB】医科(医薬品集計)
				24				【目的別DB】医科(特定器材集計)				23			【目的別DB】医科(特定器材集計)
				25				【目的別DB】医科(特定傷病)				24			【目的別DB】医科(特定傷病)
								【目的別DB】DPC(診療行為集計)				25			【目的別DB】DPC(診療行為集計)
								【目的別DB】DPC(医薬品集計)							【目的別DB】DPC(医薬品集計)
								【目的別DB】DPC(特定器材集計)							【目的別DB】DPC(特定器材集計)
								【目的別DB】DPC(特定傷病)							【目的別DB】DPC(特定傷病)
								【目的別DB】歯科(診療行為集計)							【目的別DB】歯科(診療行為集計)
								【目的別DB】歯科(診療行為集計)(SS)							【目的別DB】歯科(診療行為集計)(SS)
								【目的別DB】歯科(医薬品集計)							【目的別DB】歯科(医薬品集計)
								【目的別DB】歯科(特定器材集計)							【目的別DB】歯科(特定器材集計)
								【目的別DB】調剤(情報集計)							【目的別DB】調剤(情報集計)
								【目的別DB】調剤(基本料・薬学管理料集計)							【目的別DB】調剤(基本料・薬学管理料集計)
								【目的別DB】医科個人別医療費							【目的別DB】医科個人別医療費
								【目的別DB】DPC個人別医療費							【目的別DB】DPC個人別医療費
								【目的別DB】歯科個人別医療費							【目的別DB】歯科個人別医療費
								【目的別DB】調剤個人別医療費							【目的別DB】調剤個人別医療費

## Sheet: Suppl. Tab 1
Supplemental Table 1. Disease codes and name, and medical intervention code and surgical procedure name for hip fracture
Disease code	ICD 10	Disease name
8208009	S7200	Femoral neck fracture
8837297	S7200	Transcervical femoral fracture
8837298	S7200	Pertrochanteric femoral fracture
8837299	S7200	Intertrochanteric femoral fracture
8837300	S7200	Basicervical femoral fracture
8837303	S7200	Medial femoral neck fracture
8837305	S7200	Subcapital femoral fracture
8837311	S7200	Lateral femoral neck fracture
8837314	S7210	Trochanteric femoral fracture
8841896	S7201	Medial femoral neck open fracture
8841898	S7201	Femoral neck open fracture
8841900	S7201	Transcervical femoral open fracture
8841901	S7201	Subcapital femoral open fracture
8841902	S7201	Basicervical femoral open fracture
8841904	S7201	Intertrochanteric femoral open fracture
8841906	S7201	Intertrochanteric femoral open fracture
8841907	S7201	Pertrochanteric femoral open fracture
8841911	S7211	Trochanteric femoral open fracture
8847047	M8435	Femoral neck stress fracture
7331011	M8445	Upper femur pathological fracture
Medical intervention code		Surgical procedure name
150049510	10	Artificial femoral head hip insertion
150050410	10	Artificial hip joint replacement
150352210	24	Open reduction fixation for femur
150042710	13	Intra-articular fracture open surgery for femur
150019210	11	Open surgery for femoral fracture

## Sheet: Suppl.Tab2
Supplemental Table 2. Disease codes and name, and medical intervention code and surgical procedure name for radius fracture
Disease code	ICD 10	Disease name
8844206	M8093	Osteoporosis with forearm fracture
8845135	S5230	Radial fissure fracture
8132004	S5230	Radial trunk fracture
8841839	S5231	Radial trunk open fracture
8845138	S5240	Radial ulnar trunk fracture
8838026	S5240	Radial ulnar fracture
8841848	S5241	Radial ulnar open fracture
8845137	S5241	Radial ulnar trunkopen fracture
8848088	S5250	Intra-articular fracture of the distal radius
8838017	S5250	Distal radius fracture
8845136	S5250	Distal radius crashed fracture
8841841	S5250	Radius styloid fracture
8836610	S5251	Distal radius open fracture
8841840	S5251	Distal radius open crashde fracture
8838018	S5251	Radius styloid open fracture
8848984	S5260	Distal radial ulnar fracture
8836598	S5270	Forearm multiple fracture
8841843	S5271	Forearm multiple open fracture
8130016	S5280	Radius fracture
8140010	S6280	Intra-wrist fracture
8140002	S6280	Wrist dislocation fracture
8834560	S6280	Wrist fracture
8841892	S6281	Wrist open fracture
8841893	S6281	Wrist dislocation open fracture
8841894	S6281	Open hand fracture
8841845	S5281	Radius open fracture
8838021	S5290	Forearm fracture
8838036	S6970	Radial terminal carpal fracture
7338041	M8403	Post-raius fracture malunion
8848827	M8423	Prolonged healing after radius fracture
8841895	T0221	Distal radial terminal carpal open fracture
Medical intervention code		Surgical procedure name
150352310	24	Open reduction fixation for forearm
150019310	11	Open surgery for forearm fracture
150016810	13	Non-invasive reduction and fixation for forearm fracture

## Sheet: Suppl. Tab3
Supplemental Table 3. Disease codes and name, billing code and treatment name, and medical intervention code and surgical procedure name for clinical vertebral fractures
Disease code	ICD10	Disease name
8058006	T08-0	Vertebral compression fracture
8058007	T08-0	Vertebral fracture
8058002	T08-0	Spinal compression fracture
8058003	T08-0	Spine fracture
8832654	T0210	Thraco lumber compression fracture
8290048	T1420	Compression fracture
8832948	S1290	Cervical compression fracture
8844858	S2200	Thoracic vertebral fracture
8832545	S2200	Vertebral compression fracture
8848866	S2200	Thoracic subclinical fracture
8052003	S2200	Lumbar compression fracture
8845886	S2210	Thoracic multiple compression fracture
8845535	S2210	Thoracic multiple fracture
8844926	S3200	Lumber vertebral fracture
8054003	S3200	Lumber vertebral compression fracture
8054016	S3200	Lumber vertebral fracture
8849001	S3200	Lumber subclinical fracture
8845616	S3270	Lumber pelvic fracture
8845617	S3270	Lumbar multiple compression fracture
8845618	S3270	Lumber vertebral multiple fracture
8840803	S3280	Lumber sacurum fracture
8836024	M4849	Spine fatigue fracture
8844324	M800	Postmenopausal osteoporosis with pathological fracture
8844320	M8008	Postmenopausal osteoporosis with spine pathological fracture
8844272	M804	Glucocorticoid induced osteoporosis with vertebral fracture
8842076	M8048	Glucocorticoid induced vertebral fracture
8848171	M8088	Geriatric osteoporotic spinal fracture
8844205	M8098	Osteoporosis/pathological vertebral fracture
8844274	M8098	Spine osteoporosis with vertebral fracture
7331004	M8448	Lumber pathological vertebral fracture
7331021	M8448	Spine pahological fracture
7331022	M8448	Thoracic pathologocal fracture
8837211	M8448	Thoracic pathological fracture T1 T2
8837243	M8448	Lumber pathological fracture L2
8837252	M8448	Lumber pathological fracture L3
8837257	M8448	Lumber pathological fracture L4
8837260	M8448	Lumber pathological fracture L5
8848369	M8449	Fragility fracture
7331017	M8449	Spine pathologocal fracture
Billing code	Category Number	Treatment name
140043530	J123-00	Cast plaster shell
140043630	J123-00	Trunck plastic cast
140043750	J123-00	Trunk plastic gypsum cine
140043850	J123-00	Trunk Gipscine
140047410	J129-00	Casting
